# Supplementary material for: Collapsin Response Mediator Protein 2 (CRMP2) Modulates Induction of the Mitochondrial Permeability Transition Pore in a Knock-In Mouse Model of Alzheimer’s Disease
Source: Cells. 2026 Jan 19;15(2):179. doi: 10.3390/cells15020179 (PMC12840006; doi:10.3390/cells15020179)
Supplement: Supplementary file 1 [file cells-15-00179-s001.zip]

Archive with 1 entries (1 files):
- cells-4069781-supplementary.pdf
